# Supplementary material for: Epilithic diatom communities of selected streams from the Lerma-Chapala Basin, Central Mexico, with the description of two new species
Source: PhytoKeys. 2017 Oct 11;(88):39–69. doi: 10.3897/phytokeys.88.14612 (PMC5672134; doi:10.3897/phytokeys.88.14612)
Supplement: XML Treatment for Brachysira altepetlensis [file phytokeys.88.14612-treatment1.xml]

<!DOCTYPE tp:taxon-treatment
  PUBLIC "-//TaxonX//DTD Taxonomic Treatment Publishing DTD v0 20100105//EN" "tax-treatment-NSO.dtd">
<tp:taxon-treatment xmlns:tp="http://www.plazi.org/taxpub"><tp:treatment-meta><kwd-group><label>Taxon classification</label><kwd><named-content xmlns:xlink="http://www.w3.org/1999/xlink" content-type="kingdom">Plantae</named-content></kwd><kwd><named-content xmlns:xlink="http://www.w3.org/1999/xlink" content-type="order">Naviculales</named-content></kwd><kwd><named-content xmlns:xlink="http://www.w3.org/1999/xlink" content-type="family">Brachysiraceae</named-content></kwd></kwd-group><mixed-citation publication-type="journal"><person-group><name><surname>Mora</surname><given-names>Demetrio</given-names></name><name><surname>Carmona</surname><given-names>Javier</given-names></name><name><surname>Jahn</surname><given-names>Regine</given-names></name><name><surname>Zimmermann</surname><given-names>Jonas</given-names></name><name><surname>Abarca</surname><given-names>Nélida</given-names></name></person-group><article-title>Epilithic diatom communities of selected streams from the Lerma-Chapala Basin, Central Mexico, with the description of two new species</article-title><source>PhytoKeys</source><day>11</day><month>10</month><year>2017</year><volume>2017</volume><issue>88</issue><fpage>39</fpage><lpage>69</lpage><pub-id pub-id-type="doi">10.3897/phytokeys.88.14612</pub-id></mixed-citation></tp:treatment-meta><tp:nomenclature><tp:taxon-name>
            <tp:taxon-name-part taxon-name-part-type="genus" reg="Brachysira">Brachysira</tp:taxon-name-part>
            <tp:taxon-name-part taxon-name-part-type="species" reg="altepetlensis">altepetlensis</tp:taxon-name-part>
            <object-id xmlns:xlink="http://www.w3.org/1999/xlink" content-type="ipni" xlink:type="simple">urn:lsid:ipni.org:names:</object-id>
          </tp:taxon-name><tp:taxon-authority>D.Mora, R.Jahn &amp; N.Abarca</tp:taxon-authority><tp:taxon-status xmlns:xlink="http://www.w3.org/1999/xlink" xlink:type="simple">sp. nov.</tp:taxon-status><xref ref-type="fig" rid="F5">Figs 118–132</xref></tp:nomenclature><tp:treatment-sec sec-type="Holotype" id="SECID0E2XAG"><title>Holotype.</title><p>B 40 0042006; Figure <xref ref-type="fig" rid="F5">121</xref> represents the holotype.</p></tp:treatment-sec><tp:treatment-sec sec-type="Isotypes" id="SECID0EFYAG"><title>Isotypes.</title><p>B 40 0042007 (<abbrev xmlns:xlink="http://www.w3.org/1999/xlink" xlink:title="scanning electron microscope" id="ABBRID0ELYAG" xlink:type="simple">SEM</abbrev> stub), QMEX DIAT0001 (Slide).</p><p>Cleaned unmounted material is available under the numbers B 40 0042008 and QMEX DIAT0002.</p></tp:treatment-sec><tp:treatment-sec sec-type="type locality" id="SECID0EQYAG"><title>Type locality.</title><p>Paredones stream, on the outskirts of Paredones village, Dolores Hidalgo, Guanajuato, Mexico (<named-content xmlns:xlink="http://www.w3.org/1999/xlink" content-type="dwc:verbatimCoordinates" xlink:type="simple"><named-content content-type="geo-json" specific-use="{&#34;type&#34;:&#34;Point&#34;,&#34;coordinates&#34;:[-101.114833,21.189056]}" id="NCID0EZYAG" xlink:type="simple">21°11'20.60"N; 101°06'53.40"W</named-content></named-content>; 2089 m a.s.l). Collected by Demetrio Mora on 07.09.2014.</p></tp:treatment-sec><tp:treatment-sec sec-type="Registration" id="SECID0E5YAG"><title>Registration.</title><p>
            <ext-link xmlns:xlink="http://www.w3.org/1999/xlink" xlink:type="simple" ext-link-type="uri" xlink:href="http://phycobank.org/100101">http://phycobank.org/100101</ext-link>
          </p></tp:treatment-sec><tp:treatment-sec sec-type="description" id="SECID0EJZAG"><title>Description.</title><p>the valves are lanceolate to linear–lanceolate with rostrate apices. The axial area is narrow–linear throughout the valve and the central area round to elliptical (Figs <xref ref-type="fig" rid="F5">118–128</xref>). Length: 12.6–23.1 µm, width: 3.2–4.5 µm, length/width ratio: 3.2–5.4; striae in 10 µm: 34–37. The raphe is filiform, slightly sinuous, bordered by a thickened longitudinal siliceous rib on both sides (Figs <xref ref-type="fig" rid="F5">129–131</xref>). The proximal raphe ends are straight, while the distal raphe endings are T-shaped (Figs <xref ref-type="fig" rid="F5">129–131</xref>). Internally, the proximal raphe endings are slightly bent to the same side of the valve and distally end in helictoglossa (Fig. <xref ref-type="fig" rid="F5">132</xref>). The striae are uniseriate and radiate throughout; composed of 2–3 transapically elongated areolae except close to the apices where only one elongated areola is present (Figs <xref ref-type="fig" rid="F5">129–131</xref>). Striae in the valve mantle are composed of single elongated areola (Fig. <xref ref-type="fig" rid="F5">131</xref>). In some valves the Voigt discontinuity can be seen (Fig. <xref ref-type="fig" rid="F5">132</xref>). Internally the areolae are occluded by hymens (Fig. <xref ref-type="fig" rid="F5">132</xref>). The virgae have irregularly spaced papillae (Figs <xref ref-type="fig" rid="F5">129–131</xref>).</p><fig id="F5" position="float" orientation="portrait"><label>Figures 118–132.</label><caption><p>
                <italic><tp:taxon-name><tp:taxon-name-part taxon-name-part-type="genus" reg="Brachysira">Brachysira</tp:taxon-name-part> <tp:taxon-name-part taxon-name-part-type="species" reg="altepetlensis">altepetlensis</tp:taxon-name-part></tp:taxon-name></italic> D. Mora, R. Jahn &amp; N. Abarca, sp. nov. <abbrev xmlns:xlink="http://www.w3.org/1999/xlink" xlink:title="light microscope" id="ABBRID0EG2AG" xlink:type="simple">LM</abbrev> (<bold>118–128</bold>) and <abbrev xmlns:xlink="http://www.w3.org/1999/xlink" xlink:title="scanning electron microscope" id="ABBRID0EM2AG" xlink:type="simple">SEM</abbrev> (<bold>129–132</bold>). <bold>118–123</bold> type material, from Paredones stream, Guanajuato, Mexico, collected on 07.09.2014 <bold>121</bold> designated as holotype <bold>124–125</bold> collected from type location but on 06.10.2013 <bold>126–128</bold> collected from type location but on 09.02.2014 <bold>129–132</bold> from type material: <bold>129–130</bold> external view of entire valves <bold>131</bold> external view of an entire valve showing elongated areolae in the valve mantle <bold>132</bold> internal view of entire valve, showing occlusion of the areolae by hymens. The arrow points at Voigt discontinuity. Scale bars 10 μm (<bold>118–128</bold>); 5 μm (<bold>129–132</bold>).</p></caption><graphic xmlns:xlink="http://www.w3.org/1999/xlink" xlink:href="phytokeys-88-039-g005.jpg" position="float" orientation="portrait" xlink:type="simple" id="oo_160744.jpg"/></fig></tp:treatment-sec><tp:treatment-sec sec-type="Differential diagnosis" id="SECID0EL3AG"><title>Differential diagnosis.</title><p>
            <italic><tp:taxon-name><tp:taxon-name-part taxon-name-part-type="genus" reg="Brachysira">Brachysira</tp:taxon-name-part> <tp:taxon-name-part taxon-name-part-type="species" reg="procera">procera</tp:taxon-name-part></tp:taxon-name></italic> Lange-Bertalot &amp; Gerd Moser is the species which most closely resembles <italic><tp:taxon-name><tp:taxon-name-part taxon-name-part-type="genus" reg="Brachysira">B.</tp:taxon-name-part> <tp:taxon-name-part taxon-name-part-type="species" reg="altepetlensis">altepetlensis</tp:taxon-name-part></tp:taxon-name></italic> in valve outline but is larger (25–60 µm), wider at valve center (4.5–6 µm) and has less striae in 10 µm (27–30) (<xref ref-type="bibr" rid="B36">Lange-Bertalot and Moser 1994</xref>). The valve outline of <italic><tp:taxon-name><tp:taxon-name-part taxon-name-part-type="genus" reg="Brachysira">Brachysira</tp:taxon-name-part> <tp:taxon-name-part taxon-name-part-type="species" reg="neglectissima">neglectissima</tp:taxon-name-part></tp:taxon-name></italic> Lange-Bertalot also resembles that of <italic><tp:taxon-name><tp:taxon-name-part taxon-name-part-type="genus" reg="Brachysira">B.</tp:taxon-name-part> <tp:taxon-name-part taxon-name-part-type="species" reg="altepetlensis">altepetlensis</tp:taxon-name-part></tp:taxon-name></italic> but the valves of <italic><tp:taxon-name><tp:taxon-name-part taxon-name-part-type="genus" reg="Brachysira">B.</tp:taxon-name-part> <tp:taxon-name-part taxon-name-part-type="species" reg="neglectissima">neglectissima</tp:taxon-name-part></tp:taxon-name></italic> are wider (4.3–4.5 µm), have more striae (36–40), the areolae are arranged in a way that they give the appearance of waves and each single areola is comparatively not as elongated as in <italic><tp:taxon-name><tp:taxon-name-part taxon-name-part-type="genus" reg="Brachysira">B.</tp:taxon-name-part> <tp:taxon-name-part taxon-name-part-type="species" reg="altepetlensis">altepetlensis</tp:taxon-name-part></tp:taxon-name></italic> (<xref ref-type="bibr" rid="B36">Lange-Bertalot and Moser 1994</xref>). <italic><tp:taxon-name><tp:taxon-name-part taxon-name-part-type="genus" reg="Brachysira">Brachysira</tp:taxon-name-part> <tp:taxon-name-part taxon-name-part-type="species" reg="guarrerai">guarrerai</tp:taxon-name-part></tp:taxon-name></italic> Vouilloud, Sala &amp; Núñez-Avellaneda is also similar in valve outline but the valves are wider (5.5–7 µm), have less striae (26–32) and lack papillae in the interstriae (<xref ref-type="bibr" rid="B75">Vouilloud et al. 2014</xref>).</p><p>The valve dimensions as well as the striae density of the new species fall within the range of the <italic><tp:taxon-name><tp:taxon-name-part taxon-name-part-type="genus" reg="Brachysira">Brachysira</tp:taxon-name-part> <tp:taxon-name-part taxon-name-part-type="species" reg="neoexilis">neoexilis</tp:taxon-name-part></tp:taxon-name></italic> Lange-Bertalot species complex, but the type population of <italic><tp:taxon-name><tp:taxon-name-part taxon-name-part-type="genus" reg="Brachysira">B.</tp:taxon-name-part> <tp:taxon-name-part taxon-name-part-type="species" reg="neoexilis">neoexilis</tp:taxon-name-part></tp:taxon-name></italic> has clear capitate apices and the larger specimens have a very slightly triundulate valve margins (<xref ref-type="bibr" rid="B36">Lange-Bertalot and Moser 1994</xref>). All the other populations from <italic><tp:taxon-name><tp:taxon-name-part taxon-name-part-type="genus" reg="Brachysira">B.</tp:taxon-name-part> <tp:taxon-name-part taxon-name-part-type="species" reg="neoexilis">neoexilis</tp:taxon-name-part></tp:taxon-name></italic> species complex depicted in the original description (<xref ref-type="bibr" rid="B36">Lange-Bertalot and Moser 1994</xref>) have subcapitate to capitate apices, not matching at all the outline of <italic><tp:taxon-name><tp:taxon-name-part taxon-name-part-type="genus" reg="Brachysira">B.</tp:taxon-name-part> <tp:taxon-name-part taxon-name-part-type="species" reg="altepetlensis">altepetlensis</tp:taxon-name-part></tp:taxon-name></italic>. The specimens depicted in <xref ref-type="bibr" rid="B54">Rumrich et al. (2000)</xref>, identified as <italic><tp:taxon-name><tp:taxon-name-part taxon-name-part-type="genus" reg="Brachysira">B.</tp:taxon-name-part> <tp:taxon-name-part taxon-name-part-type="species" reg="neoexilis">neoexilis</tp:taxon-name-part></tp:taxon-name></italic> (Pl. 89: figs 18–20), closely resemble <italic><tp:taxon-name><tp:taxon-name-part taxon-name-part-type="genus" reg="Brachysira">B.</tp:taxon-name-part> <tp:taxon-name-part taxon-name-part-type="species" reg="altepetlensis">altepetlensis</tp:taxon-name-part></tp:taxon-name></italic> in valve outline but they clearly differ from specimens depicted in the type description of <italic><tp:taxon-name><tp:taxon-name-part taxon-name-part-type="genus" reg="Brachysira">B.</tp:taxon-name-part> <tp:taxon-name-part taxon-name-part-type="species" reg="neoexilis">neoexilis</tp:taxon-name-part></tp:taxon-name></italic> (<xref ref-type="bibr" rid="B36">Lange-Bertalot and Moser 1994</xref>). The specimens of <italic><tp:taxon-name><tp:taxon-name-part taxon-name-part-type="genus" reg="Brachysira">Brachysira</tp:taxon-name-part></tp:taxon-name></italic> found by Abarca-Mejía (2010) in a spring also in the Lerma-Chapala Basin, closely resemble <italic><tp:taxon-name><tp:taxon-name-part taxon-name-part-type="genus" reg="Brachysira">B.</tp:taxon-name-part> <tp:taxon-name-part taxon-name-part-type="species" reg="altepetlensis">altepetlensis</tp:taxon-name-part></tp:taxon-name></italic> in <abbrev xmlns:xlink="http://www.w3.org/1999/xlink" xlink:title="light microscope" id="ABBRID0E2CBG" xlink:type="simple">LM</abbrev>, but her identification was based on <xref ref-type="bibr" rid="B54">Rumrich et al. (2000)</xref>, which led her to identify those valves as <italic><tp:taxon-name><tp:taxon-name-part taxon-name-part-type="genus" reg="Brachysira">B.</tp:taxon-name-part> <tp:taxon-name-part taxon-name-part-type="species" reg="neoexilis">neoexilis</tp:taxon-name-part></tp:taxon-name></italic>.</p></tp:treatment-sec><tp:treatment-sec sec-type="etymology" id="SECID0EODBG"><title>Etymology.</title><p>this new <italic><tp:taxon-name><tp:taxon-name-part taxon-name-part-type="genus" reg="Brachysira">Brachysira</tp:taxon-name-part></tp:taxon-name></italic> species takes the name from the word “āltepētl” which means “water mountain” in Náhuatl language, that is how the surrounding mountains were used to be named by native people 500 years ago, at the time Spaniards first came to the region.</p></tp:treatment-sec><tp:treatment-sec sec-type="distribution" id="SECID0E2DBG"><title>Distribution.</title><p>apart from the type locality, this species was also found in four streams sampled for this study, namely Peña Colorada (site 4), San Martín (site 5), La Laborcilla 1 (site 7) and La Laborcilla 2 (site 8), all of these sites were characterized by low specific conductivity (≤ 100 μS/cm) and pH values going from acidic to slightly alcaline (5.1–7.9). But <italic><tp:taxon-name><tp:taxon-name-part taxon-name-part-type="genus" reg="Brachysira">B.</tp:taxon-name-part> <tp:taxon-name-part taxon-name-part-type="species" reg="altepetlensis">altepetlensis</tp:taxon-name-part></tp:taxon-name></italic> only reached high relative abundances (&gt;10%) in acidic waters (pH= 5.1–5.8) with low specific conductivity (42–53 μS/cm).</p></tp:treatment-sec><ref-list><ref id="B36"><mixed-citation xmlns:xlink="http://www.w3.org/1999/xlink" xlink:type="simple">
          <person-group><name name-style="western"><surname>Lange-Bertalot</surname><given-names>H</given-names></name><name name-style="western"><surname>Moser</surname><given-names>G</given-names></name></person-group> (<year>1994</year>) <italic><tp:taxon-name><tp:taxon-name-part taxon-name-part-type="genus">Brachysira</tp:taxon-name-part></tp:taxon-name></italic>. Monographie der Gattung. Wichtige Indikator–Species für das Gewässer Monitoring und <italic><tp:taxon-name><tp:taxon-name-part taxon-name-part-type="genus">Naviculadicta</tp:taxon-name-part></tp:taxon-name></italic> nov. gen. Ein Lösungsvorschlag zu dem Problem <italic><tp:taxon-name><tp:taxon-name-part taxon-name-part-type="genus">Navicula</tp:taxon-name-part></tp:taxon-name></italic> sensu lato ohne <italic><tp:taxon-name><tp:taxon-name-part taxon-name-part-type="genus">Navicula</tp:taxon-name-part></tp:taxon-name></italic> sensu stricto. Bibliotheca Diatomologica 29. J. Cramer, Berlin–Stuttgart, 1–212.</mixed-citation></ref><ref id="B75"><mixed-citation xmlns:xlink="http://www.w3.org/1999/xlink" xlink:type="simple">
          <person-group><name name-style="western"><surname>Vouilloud</surname><given-names>AA</given-names></name><name name-style="western"><surname>Sala</surname><given-names>SE</given-names></name><name name-style="western"><surname>Núñez-Avellaneda</surname><given-names>M</given-names></name><name name-style="western"><surname>Montoya-Moreno</surname><given-names>Y</given-names></name><name name-style="western"><surname>Duque</surname><given-names>SR</given-names></name></person-group> (<year>2014</year>) <article-title><italic><tp:taxon-name><tp:taxon-name-part taxon-name-part-type="genus">Brachysira</tp:taxon-name-part></tp:taxon-name></italic> (<tp:taxon-name><tp:taxon-name-part taxon-name-part-type="order">Naviculales</tp:taxon-name-part></tp:taxon-name>, <tp:taxon-name><tp:taxon-name-part taxon-name-part-type="class">Bacillariophyceae</tp:taxon-name-part></tp:taxon-name>) in lowland waters from Colombia.</article-title> <source>Diatom Research</source> <volume>29</volume>(<issue>2</issue>): <fpage>147</fpage>–<lpage>163</lpage>. <ext-link xlink:type="simple" ext-link-type="doi" xlink:href="10.1080/0269249X.2013.866909">https://doi.org/10.1080/0269249X.2013.866909</ext-link></mixed-citation></ref><ref id="B54"><mixed-citation xmlns:xlink="http://www.w3.org/1999/xlink" xlink:type="simple">
          <person-group><name name-style="western"><surname>Rumrich</surname><given-names>U</given-names></name><name name-style="western"><surname>Lange-Bertalot</surname><given-names>H</given-names></name><name name-style="western"><surname>Rumrich</surname><given-names>M</given-names></name></person-group> (<year>2000</year>) Diatomeen der Anden. Von Venezuela bis Patagonien/Feuerland. Und zwei weitere Beiträge. Iconographia Diatomologica 9. A.R.G. Gantner Verlag K.G., Ruggell, 1–673.</mixed-citation></ref></ref-list></tp:taxon-treatment>
