# Supplementary material for: Epilithic diatom communities of selected streams from the Lerma-Chapala Basin, Central Mexico, with the description of two new species
Source: PhytoKeys. 2017 Oct 11;(88):39–69. doi: 10.3897/phytokeys.88.14612 (PMC5672134; doi:10.3897/phytokeys.88.14612)
Supplement: XML Treatment for Sellaphora queretana [file phytokeys.88.14612-treatment2.xml]

<!DOCTYPE tp:taxon-treatment
  PUBLIC "-//TaxonX//DTD Taxonomic Treatment Publishing DTD v0 20100105//EN" "tax-treatment-NSO.dtd">
<tp:taxon-treatment xmlns:tp="http://www.plazi.org/taxpub"><tp:treatment-meta><kwd-group><label>Taxon classification</label><kwd><named-content xmlns:xlink="http://www.w3.org/1999/xlink" content-type="kingdom">Plantae</named-content></kwd><kwd><named-content xmlns:xlink="http://www.w3.org/1999/xlink" content-type="order">Naviculales</named-content></kwd><kwd><named-content xmlns:xlink="http://www.w3.org/1999/xlink" content-type="family">Sellaphoraceae</named-content></kwd></kwd-group><mixed-citation publication-type="journal"><person-group><name><surname>Mora</surname><given-names>Demetrio</given-names></name><name><surname>Carmona</surname><given-names>Javier</given-names></name><name><surname>Jahn</surname><given-names>Regine</given-names></name><name><surname>Zimmermann</surname><given-names>Jonas</given-names></name><name><surname>Abarca</surname><given-names>Nélida</given-names></name></person-group><article-title>Epilithic diatom communities of selected streams from the Lerma-Chapala Basin, Central Mexico, with the description of two new species</article-title><source>PhytoKeys</source><day>11</day><month>10</month><year>2017</year><volume>2017</volume><issue>88</issue><fpage>39</fpage><lpage>69</lpage><pub-id pub-id-type="doi">10.3897/phytokeys.88.14612</pub-id></mixed-citation></tp:treatment-meta><tp:nomenclature><tp:taxon-name>
            <tp:taxon-name-part taxon-name-part-type="genus" reg="Sellaphora">Sellaphora</tp:taxon-name-part>
            <tp:taxon-name-part taxon-name-part-type="species" reg="queretana">queretana</tp:taxon-name-part>
            <object-id xmlns:xlink="http://www.w3.org/1999/xlink" content-type="ipni" xlink:type="simple">urn:lsid:ipni.org:names:</object-id>
          </tp:taxon-name><tp:taxon-authority>D.Mora, N.Abarca &amp; J.Carmona</tp:taxon-authority><tp:taxon-status xmlns:xlink="http://www.w3.org/1999/xlink" xlink:type="simple">sp. nov.</tp:taxon-status><xref ref-type="fig" rid="F6">Figs 133–144</xref></tp:nomenclature><tp:treatment-sec sec-type="Holotype" id="SECID0EZFBG"><title>Holotype.</title><p>B 40 0042009; Figure <xref ref-type="fig" rid="F6">137</xref> represents the holotype.</p></tp:treatment-sec><tp:treatment-sec sec-type="Isotypes" id="SECID0EDGBG"><title>Isotypes.</title><p>B 40 0042010 (<abbrev xmlns:xlink="http://www.w3.org/1999/xlink" xlink:title="scanning electron microscope" id="ABBRID0EJGBG" xlink:type="simple">SEM</abbrev> stub), QMEX DIAT0003 (Slide).</p><!--PageBreak--><p>Cleaned unmounted material is available under the numbers B 40 0042011 and QMEX DIAT0004.</p></tp:treatment-sec><tp:treatment-sec sec-type="type locality" id="SECID0EPGBG"><title>Type locality.</title><p>stream Los Ailes 1, close to the town San Pedro, Huimilpan, Querétaro, Mexico (<named-content xmlns:xlink="http://www.w3.org/1999/xlink" content-type="dwc:verbatimCoordinates" xlink:type="simple"><named-content content-type="geo-json" specific-use="{&#34;type&#34;:&#34;Point&#34;,&#34;coordinates&#34;:[-100.254747,20.332978]}" id="NCID0EYGBG" xlink:type="simple">20°19'58.72"N; 100°15'17.09"W</named-content></named-content>; 2358 m a.s.l). Collected by Demetrio Mora on 18.09.2013.</p></tp:treatment-sec><tp:treatment-sec sec-type="Registration" id="SECID0E4GBG"><title>Registration.</title><p>
            <ext-link xmlns:xlink="http://www.w3.org/1999/xlink" xlink:type="simple" ext-link-type="uri" xlink:href="http://phycobank.org/100102">http://phycobank.org/100102</ext-link>
          </p></tp:treatment-sec><tp:treatment-sec sec-type="description" id="SECID0EIHBG"><title>Description.</title><p>the valves are linear–elliptical with broadly rounded apices (Figs <xref ref-type="fig" rid="F6">133–140</xref>). The axial area is narrow–linear throughout most of the valve, slightly widening close to the central area. The central area is asymmetrical due to irregular shortenings of the striae bordering it (Figs <xref ref-type="fig" rid="F6">141</xref>, <xref ref-type="fig" rid="F6">142</xref> and <xref ref-type="fig" rid="F6">144</xref>). Length: 5.6–8.4 µm, width: 2.8–3.9 µm, length/width ratio: 1.9–2.4; striae in 10 µm: 19–22. The raphe is filiform with enlarged proximal raphe endings and slightly deflected to the same side of the valve; the distal raphe endings are strongly bent to the same side of the valve and extended onto the mantle (Figs <xref ref-type="fig" rid="F6">141</xref>, <xref ref-type="fig" rid="F6">142</xref> and <xref ref-type="fig" rid="F6">144</xref>); the deflection of both proximal and distal raphe endings in external valve face is in the same direction (Figs <xref ref-type="fig" rid="F6">141</xref>, <xref ref-type="fig" rid="F6">142</xref> and <xref ref-type="fig" rid="F6">144</xref>). Internally, the proximal raphe endings are straight and distally the raphe ends in helictoglossa (Fig. <xref ref-type="fig" rid="F6">143</xref>). The striae are biseriate and radiate throughout, however becoming uniseriate near the central area (Figs <xref ref-type="fig" rid="F6">141</xref>, <xref ref-type="fig" rid="F6">142</xref> and <xref ref-type="fig" rid="F6">144</xref>). The areolae are lunate in form and are internally occluded by a hymen (Fig. <xref ref-type="fig" rid="F6">143</xref>). The hymenes are close to the foramina (seen on external view) (Figs <xref ref-type="fig" rid="F6">141</xref>, <xref ref-type="fig" rid="F6">142</xref> and <xref ref-type="fig" rid="F6">144</xref>).</p><fig id="F6" position="float" orientation="portrait"><label>Figures 133–144.</label><caption><p>
                <italic><tp:taxon-name><tp:taxon-name-part taxon-name-part-type="genus" reg="Sellaphora">Sellaphora</tp:taxon-name-part> <tp:taxon-name-part taxon-name-part-type="species" reg="queretana">queretana</tp:taxon-name-part></tp:taxon-name></italic> D. Mora, N. Abarca &amp; J. Carmona, sp. nov. <abbrev xmlns:xlink="http://www.w3.org/1999/xlink" xlink:title="light microscope" id="ABBRID0EJKBG" xlink:type="simple">LM</abbrev> (<bold>133–140</bold>) and <abbrev xmlns:xlink="http://www.w3.org/1999/xlink" xlink:title="scanning electron microscope" id="ABBRID0EPKBG" xlink:type="simple">SEM</abbrev> (<bold>141–144</bold>). <bold>133–137</bold> type material, from stream Los Ailes 1, Querétaro, Mexico, collected on 18.09.2013 <bold>137</bold> designated as holotype <bold>138–140</bold> population from stream Laguna de Servín 2, collected on 29.09.2013 <bold>141–144</bold> from type material: <bold>141, 142, 144</bold> external views of entire valves <bold>143</bold> internal view of an entire valve. Scale bars 5 μm (<bold>133–140</bold>); 1 μm (<bold>141–144</bold>).</p></caption><graphic xmlns:xlink="http://www.w3.org/1999/xlink" xlink:href="phytokeys-88-039-g006.jpg" position="float" orientation="portrait" xlink:type="simple" id="oo_160745.jpg"/></fig></tp:treatment-sec><tp:treatment-sec sec-type="Differential diagnosis" id="SECID0EKLBG"><title>Differential diagnosis.</title><p>there are no known taxa with the same combination of valve outline and areola type. The outline of <italic><tp:taxon-name><tp:taxon-name-part taxon-name-part-type="genus" reg="Sellaphora">S.</tp:taxon-name-part> <tp:taxon-name-part taxon-name-part-type="species" reg="queretana">queretana</tp:taxon-name-part></tp:taxon-name></italic> resembles that of <italic><tp:taxon-name><tp:taxon-name-part taxon-name-part-type="genus" reg="Sellaphora">Sellaphora</tp:taxon-name-part> <tp:taxon-name-part taxon-name-part-type="species" reg="chistiakovae">chistiakovae</tp:taxon-name-part></tp:taxon-name></italic> (Kulikovskiy &amp; Lange–Bertalot) C.E. Wetzel, Ector, Van de Vijver, Compère &amp; D.G. Mann; the linear–elliptical forms of <italic><tp:taxon-name><tp:taxon-name-part taxon-name-part-type="genus" reg="Sellaphora">Sellaphora</tp:taxon-name-part> <tp:taxon-name-part taxon-name-part-type="species" reg="crassulexigua">crassulexigua</tp:taxon-name-part></tp:taxon-name></italic> (E. Reichardt) C.E. Wetzel &amp; Ector; and that of <italic><tp:taxon-name><tp:taxon-name-part taxon-name-part-type="genus" reg="Sellaphora">Sellaphora</tp:taxon-name-part> <tp:taxon-name-part taxon-name-part-type="species" reg="nigri">nigri</tp:taxon-name-part></tp:taxon-name></italic> (De Notaris) C.E. Wetzel &amp; Ector. But <italic><tp:taxon-name><tp:taxon-name-part taxon-name-part-type="genus" reg="Sellaphora">S.</tp:taxon-name-part> <tp:taxon-name-part taxon-name-part-type="species" reg="chistiakovae">chistiakovae</tp:taxon-name-part></tp:taxon-name></italic> has uniseriate to irregularly biseriate striae (<xref ref-type="bibr" rid="B33">Kulikovskiy et al. 2010</xref>); <italic><tp:taxon-name><tp:taxon-name-part taxon-name-part-type="genus" reg="Sellaphora">S.</tp:taxon-name-part> <tp:taxon-name-part taxon-name-part-type="species" reg="crassulexigua">crassulexigua</tp:taxon-name-part></tp:taxon-name></italic> and <italic><tp:taxon-name><tp:taxon-name-part taxon-name-part-type="genus" reg="Sellaphora">S.</tp:taxon-name-part> <tp:taxon-name-part taxon-name-part-type="species" reg="nigri">nigri</tp:taxon-name-part></tp:taxon-name></italic> have uniseriate striae (<xref ref-type="bibr" rid="B77">Wetzel et al. 2015</xref>). Taxa with similar striae, with hymenes close to the foramina, include <italic><tp:taxon-name><tp:taxon-name-part taxon-name-part-type="genus" reg="Sellaphora">Sellaphora</tp:taxon-name-part> <tp:taxon-name-part taxon-name-part-type="species" reg="labernardierei">labernardierei</tp:taxon-name-part></tp:taxon-name></italic> Beauger, C.E.Wetzel &amp; Ector, <italic><tp:taxon-name><tp:taxon-name-part taxon-name-part-type="genus" reg="Sellaphora">Sellaphora</tp:taxon-name-part> <tp:taxon-name-part taxon-name-part-type="species" reg="rhombelliptica">rhombelliptica</tp:taxon-name-part></tp:taxon-name></italic> (Gerd Moser, Lange–Bert. &amp; Metzeltin) C.E. Wetzel &amp; Ector, <italic><tp:taxon-name><tp:taxon-name-part taxon-name-part-type="genus" reg="Sellaphora">Sellaphora</tp:taxon-name-part> <tp:taxon-name-part taxon-name-part-type="species" reg="rhombica">rhombica</tp:taxon-name-part></tp:taxon-name></italic> (Gerd Moser, Lange–Bert. &amp; Metzeltin) D. Mora, N. Abarca &amp; R. Jahn, comb. nov. (see new combination below) and <italic><tp:taxon-name><tp:taxon-name-part taxon-name-part-type="genus" reg="Sellaphora">Sellaphora</tp:taxon-name-part> <tp:taxon-name-part taxon-name-part-type="species" reg="thioense">thioense</tp:taxon-name-part></tp:taxon-name></italic> (Gerd Moser, Lange–Bert. &amp; Metzeltin) C.E. Wetzel, Ector, Van de Vijver, Compère &amp; D.G. Mann. But the valves of <italic><tp:taxon-name><tp:taxon-name-part taxon-name-part-type="genus" reg="Sellaphora">S.</tp:taxon-name-part> <tp:taxon-name-part taxon-name-part-type="species" reg="labernardieri">labernardieri</tp:taxon-name-part></tp:taxon-name></italic> are linear to linear–elliptical, slightly inflated at the center and have consistently more striae 10 µm (20–28, mainly 24–25) (<xref ref-type="bibr" rid="B7">Beauger et al. 2016</xref>). <italic><tp:taxon-name><tp:taxon-name-part taxon-name-part-type="genus" reg="Sellaphora">Sellaphora</tp:taxon-name-part> <tp:taxon-name-part taxon-name-part-type="species" reg="rhombelliptica">rhombelliptica</tp:taxon-name-part></tp:taxon-name></italic> has more striae (25), which are uniseriate and the valves are rhomboelliptic (<xref ref-type="bibr" rid="B44">Moser et al. 1998</xref>). <italic><tp:taxon-name><tp:taxon-name-part taxon-name-part-type="genus" reg="Sellaphora">Sellaphora</tp:taxon-name-part> <tp:taxon-name-part taxon-name-part-type="species" reg="rhombica">rhombica</tp:taxon-name-part></tp:taxon-name></italic> has similar number of striae (17–21) but the valve outline is rhombic to rhombic–lanceolate (<xref ref-type="bibr" rid="B44">Moser et al. 1998</xref>). <italic><tp:taxon-name><tp:taxon-name-part taxon-name-part-type="genus" reg="Sellaphora">Sellaphora</tp:taxon-name-part> <tp:taxon-name-part taxon-name-part-type="species" reg="thioense">thioense</tp:taxon-name-part></tp:taxon-name></italic> has slender elliptical valves (2.5–2.8) with higher striae density (27–28) (<xref ref-type="bibr" rid="B44">Moser et al. 1998</xref>).</p></tp:treatment-sec><tp:treatment-sec sec-type="etymology" id="SECID0ENRBG"><title>Etymology.</title><p>this new <italic><tp:taxon-name><tp:taxon-name-part taxon-name-part-type="genus" reg="Sellaphora">Sellaphora</tp:taxon-name-part></tp:taxon-name></italic> species takes its name from the demonym of the Mexican state Querétaro, from where it was collected.</p></tp:treatment-sec><tp:treatment-sec sec-type="distribution" id="SECID0E1RBG"><title>Distribution.</title><p>so far only known from the type locality (sampling site 11 in this study) and from stream Laguna de Servín 2 (site 13) located 4 km away from the type location, in acidic waters (pH 5.9–6.2) with low conductivity (77–88 μS/cm).</p><!--PageBreak--><!--PageBreak--><p>Based on morphological similarities with other small <italic><tp:taxon-name><tp:taxon-name-part taxon-name-part-type="genus" reg="Sellaphora">Sellaphora</tp:taxon-name-part></tp:taxon-name></italic> species, <italic><tp:taxon-name><tp:taxon-name-part taxon-name-part-type="genus" reg="Eolimna">Eolimna</tp:taxon-name-part> <tp:taxon-name-part taxon-name-part-type="species" reg="rhombica">rhombica</tp:taxon-name-part></tp:taxon-name></italic> Gerd Moser, Lange–Bertalot &amp; Metzeltin is transferred to <italic><tp:taxon-name><tp:taxon-name-part taxon-name-part-type="genus" reg="Sellaphora">Sellaphora</tp:taxon-name-part></tp:taxon-name></italic>:</p></tp:treatment-sec><ref-list><ref id="B33"><mixed-citation xmlns:xlink="http://www.w3.org/1999/xlink" xlink:type="simple">
          <person-group><name name-style="western"><surname>Kulikovskiy</surname><given-names>MS</given-names></name><name name-style="western"><surname>Lange-Bertalot</surname><given-names>H</given-names></name><name name-style="western"><surname>Witkowski</surname><given-names>A</given-names></name></person-group> (<year>2010</year>) <article-title>Diatom flora of Polistovo–Lowatski Sphagnum tract (European Russia). I. <italic><tp:taxon-name><tp:taxon-name-part taxon-name-part-type="genus">Eolimna</tp:taxon-name-part> <tp:taxon-name-part taxon-name-part-type="species">chistiakovae</tp:taxon-name-part></tp:taxon-name></italic> sp. nov. and further transfers to the genus <italic><tp:taxon-name><tp:taxon-name-part taxon-name-part-type="genus">Eolimna</tp:taxon-name-part></tp:taxon-name></italic> Lange-Bertalot &amp; Schiller.</article-title> <source>Diatom Research</source> <volume>25</volume>(<issue>1</issue>): <fpage>77</fpage>–<lpage>85</lpage>. <ext-link xlink:type="simple" ext-link-type="doi" xlink:href="10.1080/0269249X.2010.9705830">https://doi.org/10.1080/0269249X.2010.9705830</ext-link></mixed-citation></ref><ref id="B77"><mixed-citation xmlns:xlink="http://www.w3.org/1999/xlink" xlink:type="simple">
          <person-group><name name-style="western"><surname>Wetzel</surname><given-names>CE</given-names></name><name name-style="western"><surname>Ector</surname><given-names>L</given-names></name><name name-style="western"><surname>van de Vijver</surname><given-names>B</given-names></name><name name-style="western"><surname>Compère</surname><given-names>P</given-names></name><name name-style="western"><surname>Mann</surname><given-names>DG</given-names></name></person-group> (<year>2015</year>) <article-title>Morphology, typification and critical analysis of some ecologically important small naviculoid species (<tp:taxon-name><tp:taxon-name-part taxon-name-part-type="phylum">Bacillariophyta</tp:taxon-name-part></tp:taxon-name>).</article-title> <source>Fottea</source> <volume>15</volume>(<issue>2</issue>): <fpage>203</fpage>–<lpage>234</lpage>. <ext-link xlink:type="simple" ext-link-type="doi" xlink:href="10.5507/fot.2015.020">https://doi.org/10.5507/fot.2015.020</ext-link></mixed-citation></ref><ref id="B7"><mixed-citation xmlns:xlink="http://www.w3.org/1999/xlink" xlink:type="simple">
          <person-group><name name-style="western"><surname>Beauger</surname><given-names>A</given-names></name><name name-style="western"><surname>Wetzel</surname><given-names>CE</given-names></name><name name-style="western"><surname>Voldoire</surname><given-names>O</given-names></name><name name-style="western"><surname>Garreau</surname><given-names>A</given-names></name><name name-style="western"><surname>Ector</surname><given-names>L</given-names></name></person-group> (<year>2016</year>) <article-title><italic><tp:taxon-name><tp:taxon-name-part taxon-name-part-type="genus">Sellaphora</tp:taxon-name-part> <tp:taxon-name-part taxon-name-part-type="species">labernardierei</tp:taxon-name-part></tp:taxon-name></italic> (<tp:taxon-name><tp:taxon-name-part taxon-name-part-type="family">Sellaphoraceae</tp:taxon-name-part></tp:taxon-name>, <tp:taxon-name><tp:taxon-name-part taxon-name-part-type="phylum">Bacillariophyta</tp:taxon-name-part></tp:taxon-name>), a new epilithic species from French spring and four new combinations within the genus <italic><tp:taxon-name><tp:taxon-name-part taxon-name-part-type="genus">Sellaphora</tp:taxon-name-part></tp:taxon-name></italic>.</article-title> <source>Phytotaxa</source> <volume>260</volume>(<issue>3</issue>): <fpage>235</fpage>–<lpage>246</lpage>. <ext-link xlink:type="simple" ext-link-type="doi" xlink:href="10.11646/phytotaxa.260.3.3">https://doi.org/10.11646/phytotaxa.260.3.3</ext-link></mixed-citation></ref><ref id="B44"><mixed-citation xmlns:xlink="http://www.w3.org/1999/xlink" xlink:type="simple">
          <person-group><name name-style="western"><surname>Moser</surname><given-names>G</given-names></name><name name-style="western"><surname>Lange-Bertalot</surname><given-names>H</given-names></name><name name-style="western"><surname>Metzeltin</surname><given-names>D</given-names></name></person-group> (<year>1998</year>) Insel der Endemiten. Geobotanisches Phänomen Neukaledonien. Bibliotheca Diatomologica 38. J. Cramer, Berlin–Stuttgart, 1–464.</mixed-citation></ref></ref-list></tp:taxon-treatment>
