# Supplementary material for: Epilithic diatom communities of selected streams from the Lerma-Chapala Basin, Central Mexico, with the description of two new species
Source: PhytoKeys. 2017 Oct 11;(88):39–69. doi: 10.3897/phytokeys.88.14612 (PMC5672134; doi:10.3897/phytokeys.88.14612)
Supplement: XML Treatment for Sellaphora rhombica [file phytokeys.88.14612-treatment3.xml]

<!DOCTYPE tp:taxon-treatment
  PUBLIC "-//TaxonX//DTD Taxonomic Treatment Publishing DTD v0 20100105//EN" "tax-treatment-NSO.dtd">
<tp:taxon-treatment xmlns:tp="http://www.plazi.org/taxpub"><tp:treatment-meta><kwd-group><label>Taxon classification</label><kwd><named-content xmlns:xlink="http://www.w3.org/1999/xlink" content-type="kingdom">Plantae</named-content></kwd><kwd><named-content xmlns:xlink="http://www.w3.org/1999/xlink" content-type="order">Naviculales</named-content></kwd><kwd><named-content xmlns:xlink="http://www.w3.org/1999/xlink" content-type="family">Sellaphoraceae</named-content></kwd></kwd-group><mixed-citation publication-type="journal"><person-group><name><surname>Mora</surname><given-names>Demetrio</given-names></name><name><surname>Carmona</surname><given-names>Javier</given-names></name><name><surname>Jahn</surname><given-names>Regine</given-names></name><name><surname>Zimmermann</surname><given-names>Jonas</given-names></name><name><surname>Abarca</surname><given-names>Nélida</given-names></name></person-group><article-title>Epilithic diatom communities of selected streams from the Lerma-Chapala Basin, Central Mexico, with the description of two new species</article-title><source>PhytoKeys</source><day>11</day><month>10</month><year>2017</year><volume>2017</volume><issue>88</issue><fpage>39</fpage><lpage>69</lpage><pub-id pub-id-type="doi">10.3897/phytokeys.88.14612</pub-id></mixed-citation></tp:treatment-meta><tp:nomenclature><tp:taxon-name>
            <tp:taxon-name-part taxon-name-part-type="genus" reg="Sellaphora">Sellaphora</tp:taxon-name-part>
            <tp:taxon-name-part taxon-name-part-type="species" reg="rhombica">rhombica</tp:taxon-name-part>
            <object-id xmlns:xlink="http://www.w3.org/1999/xlink" content-type="ipni" xlink:type="simple">urn:lsid:ipni.org:names:</object-id>
          </tp:taxon-name><tp:taxon-authority>(Gerd Moser, Lange-Bertalot &amp; Metzeltin) D.Mora, N.Abarca &amp; R.Jahn</tp:taxon-authority><tp:taxon-status xmlns:xlink="http://www.w3.org/1999/xlink" xlink:type="simple">comb. nov.</tp:taxon-status></tp:nomenclature><tp:treatment-sec sec-type="Basionym" id="SECID0EEUBG"><title>Basionym.</title><p>
            <italic><tp:taxon-name><tp:taxon-name-part taxon-name-part-type="genus" reg="Eolimna">Eolimna</tp:taxon-name-part> <tp:taxon-name-part taxon-name-part-type="species" reg="rhombica">rhombica</tp:taxon-name-part></tp:taxon-name></italic> Gerd Moser, Lange-Bertalot &amp; Metzeltin, 1998, Bibliotheca Diatomologica, vol. 38, p. 156, pl. 23, figs 11–20.</p></tp:treatment-sec><tp:treatment-sec sec-type="Registration" id="SECID0EVUBG"><title>Registration.</title><p>
            <ext-link xmlns:xlink="http://www.w3.org/1999/xlink" xlink:type="simple" ext-link-type="uri" xlink:href="http://phycobank.org/100103">http://phycobank.org/100103</ext-link>
          </p></tp:treatment-sec></tp:taxon-treatment>
